# Supplementary material for: Evaluation of the Physico-Chemical Properties of Liposomes Assembled from Bioconjugates of Anisic Acid with Phosphatidylcholine
Source: Int J Mol Sci. 2021 Dec 5;22(23):13146. doi: 10.3390/ijms222313146 (PMC8658227; doi:10.3390/ijms222313146)
Supplement: Supplementary file 1 [file ijms-22-13146-s001.zip]

Archive with 1 entries (1 files):
- ijms-1461876-supplementary.pdf
